# Supplementary material for: Characterization of Yeasts Isolated from Parmigiano Reggiano Cheese Natural Whey Starter: From Spoilage Agents to Potential Cell Factories for Whey Valorization
Source: Microorganisms. 2021 Nov 3;9(11):2288. doi: 10.3390/microorganisms9112288 (PMC8623691; doi:10.3390/microorganisms9112288)
Supplement: Supplementary file 1 [file microorganisms-09-02288-s001.zip]

Archive with 1 entries (1 files):
- microorganisms-1396526-supplementary.pdf
